# Supplementary material for: Visualization of airborne droplets generated with dental handpieces and verification of the efficacy of high-volume evacuators: an in vitro study
Source: BMC Oral Health. 2023 Dec 7;23:976. doi: 10.1186/s12903-023-03725-1 (PMC10704774; doi:10.1186/s12903-023-03725-1)
Supplement: Supplementary file 4 — Additional file 4. Raw dataset of the analyses. [file 12903_2023_3725_MOESM4_ESM.xlsx]

## Sheet: Fig. 6
Fig. 6. Results of quantitative analysis of laser light sheet test (100%=307200 pixels). The area occupied by droplets on the screen was in the order of air turbine (AT), contra-angle electric micromotor (EM), and 1:5 speed-up contra-angle electric micromotor (×5EM). With AT and EM, the area occupied by droplets on the screen was greater in the EOV only condition than in the no HVE condition. HVE…
		1	2	3	4	5	average
AT	no HVE	10330	10034	8275	10359	9848	9769.2
		0.0336263	0.0326628	0.0269368	0.0337207	0.0320573	0.0318008
	EOV	30109	32163	25587	34262	39121	32248.4
		0.0980111	0.104697	0.083291	0.11153	0.127347	0.104975
	IOV	128	131	191	217	181	169.6
		0.000416667	0.000426432	0.000621745	0.00070638	0.000589193	0.000552083
	EOV+IOV	17	50	41	28	6	28.4
		5.53385e-05	0.00016276	0.000133464	9.11458e-05	1.95313e-05	9.24479e-05
EM	no HVE	862	663	366	674	346	582.2
		0.00280599	0.0021582	0.00119141	0.00219401	0.0011263	0.00189518
	EOV	16525	18446	20536	20364	20443	19262.8
		0.0537923	0.0600456	0.066849	0.0662891	0.0665462	0.0627044
	IOV	616	412	210	114	138	298
		0.00200521	0.00134115	0.000683594	0.000371094	0.000449219	0.000970052
	EOV+IOV	42	85	71	67	47	62.4
		0.000136719	0.000276693	0.00023112	0.000218099	0.000152995	0.000203125
×5EM	no HVE	129	521	661	449	270	406
		0.000419922	0.00169596	0.00215169	0.00146159	0.000878906	0.00132161
	EOV	65	116	202	154	69	121.2
		0.000211589	0.000377604	0.000657552	0.000501302	0.000224609	0.000394531
	IOV	16	6	6	5	8	8.2
		5.20833e-05	1.95313e-05	1.95313e-05	1.6276e-05	2.60417e-05	2.66927e-05
	EOV+IOV	22	24	41	19	28	26.8
		7.16146e-05	7.8125e-05	0.000133464	6.1849e-05	9.11458e-05	8.72396e-05

## Sheet: Fig. 7
Fig. 7. Results of water-sensitive paper tests (100%=2204260 pixels). (A) air turbine, (B) contra-angle electric micromotor, and (C) 1:5 speed-up contra-angle electric micromotor. At distances greater than 20 cm from the handpieces, spray contamination was less than 10% of the water-sensitive area in all examinations. Although high-volume evacuators were effective, contamination tended to increas…
AT			area			%								area			%								area			%								area			%
			1	2	3	1	2	3	average					1	2	3	1	2	3	average					1	2	3	1	2	3	average					1	2	3	1	2	3	average
no HVE	12 o'clock	10cm	1099013	701089	970709	0.498586	0.318061	0.440379	0.419		EOV	12 o'clock	10cm	341771	82454	39599	0.15505	0.0374067	0.0179648	0.0701		IOV	12 o'clock	10cm	98452	49229	51778	0.0446644	0.0223336	0.02349	0.0302		EOV+IOV	12 o'clock	10cm	40246	5948	9610	0.0182583	0.00269841	0.00435974	0.0084
		20cm	4996	5745	16488	0.00226652	0.00260632	0.00748006	0.0041				20cm	2392	7613	1926	0.00108517	0.00345377	0.000873763	0.0018				20cm	1184	1138	618	0.000537142	0.000516273	0.000280366	0.0004				20cm	96	376	64	4.3552e-05	0.000170579	2.90347e-05	0.0001
		30cm	20552	5995	56638	0.00932376	0.00271973	0.0256948	0.0126				30cm	3765	1708	7072	0.00170806	0.000774863	0.00320833	0.0019				30cm	392	499	333	0.000177837	0.00022638	0.000151071	0.0002				30cm	68	154	1	3.08494e-05	6.98647e-05	4.53667e-07	0
	3 o'clock	10cm	3602	8520	12358	0.00163411	0.00386524	0.00560642	0.0037			3 o'clock	10cm	7525	4500	4591	0.00341384	0.0020415	0.00208279	0.004			3 o'clock	10cm	3988	4393	4875	0.00180922	0.00199296	0.00221163	0			3 o'clock	10cm	4106	3676	4239	0.00186276	0.00166768	0.00192309	0.0003
		20cm	6	3	2	2.722e-06	1.361e-06	9.07334e-07	0				20cm	1	1	12	4.53667e-07	4.53667e-07	5.444e-06	0				20cm	1	2	1	4.53667e-07	9.07334e-07	4.53667e-07	0				20cm	90	8	1	4.083e-05	3.62934e-06	4.53667e-07	0
		30cm	1	1	1	4.53667e-07	4.53667e-07	4.53667e-07	0				30cm	18	1	190	8.16601e-06	4.53667e-07	8.61967e-05	0				30cm	1	23	1	4.53667e-07	1.04343e-05	4.53667e-07	0				30cm	14	2	4	6.35134e-06	9.07334e-07	1.81467e-06	0
	6 o'clock	10cm	1	20	1	4.53667e-07	9.07334e-06	4.53667e-07	0			6 o'clock	10cm	447	434	408	0.000202789	0.000196891	0.000185096	0.0002			6 o'clock	10cm	476	632	37	0.000215945	0.000286718	1.67857e-05	0.0002			6 o'clock	10cm	7	1	15	3.17567e-06	4.53667e-07	6.805e-06	0
		20cm	1	3	3	4.53667e-07	1.361e-06	1.361e-06	0				20cm	1	1	2	4.53667e-07	4.53667e-07	9.07334e-07	0				20cm	2	1	1	9.07334e-07	4.53667e-07	4.53667e-07	0				20cm	2	8	1	9.07334e-07	3.62934e-06	4.53667e-07	0
		30cm	17	1	1	7.71234e-06	4.53667e-07	4.53667e-07	0				30cm	3	2	3	1.361e-06	9.07334e-07	1.361e-06	0				30cm	2	2	184	9.07334e-07	9.07334e-07	8.34747e-05	0				30cm	2	3	1	9.07334e-07	1.361e-06	4.53667e-07	0
	9 o'clock	10cm	890	155385	436180	0.000403764	0.070493	0.19788	0.0896			9 o'clock	10cm	22857	3300	249	0.0103695	0.0014971	0.000112963	0.0025			9 o'clock	10cm	13	59	23	5.89767e-06	2.67664e-05	1.04343e-05	0.002			9 o'clock	10cm	859	106	1035	0.0003897	4.80887e-05	0.000469545	0.0018
		20cm	3	111	175	1.361e-06	5.0357e-05	7.93917e-05	0				20cm	1	1	1	4.53667e-07	4.53667e-07	4.53667e-07	0				20cm	4	2	16	1.81467e-06	9.07334e-07	7.25867e-06	0				20cm	1	2	1	4.53667e-07	9.07334e-07	4.53667e-07	0
		30cm	1	6	1	4.53667e-07	2.722e-06	4.53667e-07	0				30cm	1	3	4	4.53667e-07	1.361e-06	1.81467e-06	0				30cm	1	2	2	4.53667e-07	9.07334e-07	9.07334e-07	0				30cm	1	3	6	4.53667e-07	1.361e-06	2.722e-06	0
	vertical	10cm	18636	7361	9372	0.00845454	0.00333944	0.00425177	0.0053			vertical	10cm	181630	21165	179556	0.0823995	0.00960186	0.0814586	0.0578			vertical	10cm	1150	844	2196	0.000521717	0.000382895	0.000996253	0.0006			vertical	10cm	4088	3227	8971	0.00185459	0.00146398	0.00406985	0.0025
		20cm	1	2	69	4.53667e-07	9.07334e-07	3.1303e-05	0				20cm	1	1	2	4.53667e-07	4.53667e-07	9.07334e-07	0				20cm	1	1	1	4.53667e-07	4.53667e-07	4.53667e-07	0				20cm	1	3	2	4.53667e-07	1.361e-06	9.07334e-07	0
		30cm	2	1	102	9.07334e-07	4.53667e-07	4.6274e-05	0				30cm	3	1	1	1.361e-06	4.53667e-07	4.53667e-07	0				30cm	25	381	22	1.13417e-05	0.000172847	9.98067e-06	0.0001				30cm	3	5	1	1.361e-06	2.26833e-06	4.53667e-07	0
EM			area			%								area			%								area			%								area			%
			1	2	3	1	2	3	average					1	2	3	1	2	3	average					1	2	3	1	2	3	average					1	2	3	1	2	3	average
no HVE	12 o'clock	10cm	418714	859990	264933	0.189957	0.390149	0.120191	0.2334		EOV	12 o'clock	10cm	37168	15534	56675	0.0168619	0.00704726	0.0257116	0.0165		IOV	12 o'clock	10cm	105052	207421	146753	0.0476586	0.0941001	0.066577	0.0694		EOV+IOV	12 o'clock	10cm	3087	35614	43036	0.00140047	0.0161569	0.019524	0.0124
		20cm	1605	10827	17543	0.000728136	0.00491185	0.00795868	0.0045				20cm	847	413	809	0.000384256	0.000187364	0.000367017	0.0003				20cm	948	575	507	0.000430076	0.000260859	0.000230009	0.0003				20cm	277	2	123	0.000125666	9.07334e-07	5.5801e-05	0.0001
		30cm	618	1936	2694	0.000280366	0.000878299	0.00122218	0.0008				30cm	1	311	169	4.53667e-07	0.00014109	7.66697e-05	0.0001				30cm	149	2	306	6.75964e-05	9.07334e-07	0.000138822	0.0001				30cm	217	35	628	9.84457e-05	1.58783e-05	0.000284903	0.0001
	3 o'clock	10cm	119911	125056	117660	0.0543997	0.0567338	0.0533785	0.0548			3 o'clock	10cm	66269	71760	80488	0.0300641	0.0325551	0.0365147	0.5041			3 o'clock	10cm	73073	63237	3	0.0331508	0.0286885	1.361e-06	0.0553			3 o'clock	10cm	47900	47659	45241	0.0217306	0.0216213	0.0205243	0.1103
		20cm	152	9106	6477	6.89574e-05	0.00413109	0.0029384	0.0024				20cm	1	1	116	4.53667e-07	4.53667e-07	5.26254e-05	0.0003				20cm	33	1	1	1.4971e-05	4.53667e-07	4.53667e-07	0				20cm	16	159	1	7.25867e-06	7.21331e-05	4.53667e-07	0.0001
		30cm	6	261	1	2.722e-06	0.000118407	4.53667e-07	0				30cm	2	1	1	9.07334e-07	4.53667e-07	4.53667e-07	0				30cm	1	574	891	4.53667e-07	0.000260405	0.000404217	0				30cm	4	101	1	1.81467e-06	4.58204e-05	4.53667e-07	0
	6 o'clock	10cm	155	4	219	7.03184e-05	1.81467e-06	9.93531e-05	0.0001			6 o'clock	10cm	1244	710	491	0.000564362	0.000322104	0.00022275	0.0004			6 o'clock	10cm	3	2	323	1.361e-06	9.07334e-07	0.000146534	0			6 o'clock	10cm	182	232	233	8.25674e-05	0.000105251	0.000105704	0.0001
		20cm	24	14	1	1.0888e-05	6.35134e-06	4.53667e-07	0				20cm	3	3	1	1.361e-06	1.361e-06	4.53667e-07	0				20cm	1	16	1	4.53667e-07	7.25867e-06	4.53667e-07	0				20cm	2	1	202	9.07334e-07	4.53667e-07	9.16407e-05	0
		30cm	2	1	1	9.07334e-07	4.53667e-07	4.53667e-07	0				30cm	251	122	1	0.00011387	5.53474e-05	4.53667e-07	0.0001				30cm	2	11	2	9.07334e-07	4.99034e-06	9.07334e-07	0				30cm	1	8	2	4.53667e-07	3.62934e-06	9.07334e-07	0
	9 o'clock	10cm	1022056	1001293	850453	0.463673	0.454254	0.385822	0.4346			9 o'clock	10cm	1143608	1088390	1101435	0.518817	0.493767	0.499685	0.033			9 o'clock	10cm	107972	116426	141126	0.0489833	0.0528186	0.0640242	0.0206			9 o'clock	10cm	248692	216456	264363	0.112823	0.0981989	0.119933	0.0213
		20cm	3677	31058	1917	0.00166813	0.01409	0.00086968	0.0055				20cm	586	695	775	0.000265849	0.000315299	0.000351592	0				20cm	1	1	322	4.53667e-07	4.53667e-07	0.000146081	0				20cm	18	56	270	8.16601e-06	2.54054e-05	0.00012249	0
		30cm	1	3657	1	4.53667e-07	0.00165906	4.53667e-07	0.0006				30cm	1	1	2	4.53667e-07	4.53667e-07	9.07334e-07	0				30cm	2	213	2	9.07334e-07	9.66311e-05	9.07334e-07	0.0002				30cm	4	1	1	1.81467e-06	4.53667e-07	4.53667e-07	0
	vertical	10cm	191772	132074	153108	0.0870006	0.0599176	0.06946	0.0721			vertical	10cm	376469	416716	389476	0.170792	0.18905	0.176692	0.1788			vertical	10cm	6253	5670	19297	0.00283678	0.00257229	0.00875441	0.0047			vertical	10cm	3459	57	2361	0.00156923	2.5859e-05	0.00107111	0.0009
		20cm	17182	31290	1397	0.00779491	0.0141952	0.000633773	0.0075				20cm	14	178	47	6.35134e-06	8.07527e-05	2.13223e-05	0				20cm	1	215	1	4.53667e-07	9.75384e-05	4.53667e-07	0				20cm	1	2	40	4.53667e-07	9.07334e-07	1.81467e-05	0
		30cm	2	1	1	9.07334e-07	4.53667e-07	4.53667e-07	0				30cm	1	1	31	4.53667e-07	4.53667e-07	1.40637e-05	0				30cm	26	1	3	1.17953e-05	4.53667e-07	1.361e-06	0				30cm	3	34	3	1.361e-06	1.54247e-05	1.361e-06	0
x5EM			area			%								area			%								area			%								area			%
			1	2	3	1	2	3	average					1	2	3	1	2	3	average					1	2	3	1	2	3	average					1	2	3	1	2	3	average
no HVE	12 o'clock	10cm	460210	695337	701126	0.208782	0.315451	0.318078	0.2808		EOV	12 o'clock	10cm	80229	154296	150808	0.0363972	0.069999	0.0684166	0.0583		IOV	12 o'clock	10cm	544994	744165	752181	0.247246	0.337603	0.34124	0.3087		EOV+IOV	12 o'clock	10cm	212579	578461	130133	0.0964401	0.262429	0.059037	0.1393
		20cm	134436	133552	80104	0.0609892	0.0605881	0.0363405	0.0526				20cm	16645	19492	24976	0.00755129	0.00884288	0.0113308	0.0092				20cm	47586	22458	38249	0.0215882	0.0101885	0.0173523	0.0164				20cm	10394	21912	7217	0.00471541	0.00994075	0.00327411	0.006
		30cm	8322	22057	25098	0.00377542	0.0100065	0.0113861	0.0084				30cm	3628	4632	6772	0.0016459	0.00210139	0.00307223	0.0023				30cm	6758	2691	3419	0.00306588	0.00122082	0.00155109	0.0019				30cm	2443	1303	507	0.00110831	0.000591128	0.000230009	0.0006
	3 o'clock	10cm	399060	856510	793712	0.18104	0.38857	0.360081	0.3099			3 o'clock	10cm	59411	50349	44273	0.0269528	0.0228417	0.0200852	0.0282			3 o'clock	10cm	6075	6965	10814	0.00275603	0.00315979	0.00490595	0.0171			3 o'clock	10cm	9116	8388	10585	0.00413563	0.00380536	0.00480207	0.0232
		20cm	32242	276131	81607	0.0146271	0.125272	0.0370224	0.059				20cm	1517	2398	1392	0.000688213	0.00108789	0.000631504	0.0003				20cm	3	1	1	1.361e-06	4.53667e-07	4.53667e-07	0.0002				20cm	5	4	18	2.26833e-06	1.81467e-06	8.16601e-06	0.0007
		30cm	2470	2320	2794	0.00112056	0.00105251	0.00126755	0.0011				30cm	105	158	1	4.7635e-05	7.16794e-05	4.53667e-07	0.0006				30cm	1	5	1	4.53667e-07	2.26833e-06	4.53667e-07	0				30cm	1	1	1	4.53667e-07	4.53667e-07	4.53667e-07	0
	6 o'clock	10cm	334	228	221	0.000151525	0.000103436	0.00010026	0.0001			6 o'clock	10cm	239376	358818	299887	0.108597	0.162784	0.136049	0.1358			6 o'clock	10cm	46	4689	26128	2.08687e-05	0.00212724	0.0118534	0.0047			6 o'clock	10cm	1209	174	329	0.000548483	7.89381e-05	0.000149256	0.0003
		20cm	2	2	15	9.07334e-07	9.07334e-07	6.805e-06	0				20cm	392	34	308	0.000177837	1.54247e-05	0.000139729	0.0001				20cm	1	3940	1	4.53667e-07	0.00178745	4.53667e-07	0.0006				20cm	1	6	1	4.53667e-07	2.722e-06	4.53667e-07	0
		30cm	1	3	1	4.53667e-07	1.361e-06	4.53667e-07	0				30cm	149	3	4	6.75964e-05	1.361e-06	1.81467e-06	0				30cm	1	1	1	4.53667e-07	4.53667e-07	4.53667e-07	0				30cm	1	1	193	4.53667e-07	4.53667e-07	8.75577e-05	0
	9 o'clock	10cm	61113	74157	50605	0.027725	0.0336426	0.0229578	0.0281			9 o'clock	10cm	43870	81272	61344	0.0199024	0.0368704	0.0278297	0.0233			9 o'clock	10cm	20788	50512	41472	0.00943083	0.0229156	0.0188145	0.0036			9 o'clock	10cm	51538	56293	45429	0.0233811	0.0255383	0.0206096	0.0042
		20cm	515	1424	843	0.000233638	0.000646022	0.000382441	0.0004				20cm	382	769	1161	0.000173301	0.00034887	0.000526707	0.0008				20cm	474	659	464	0.000215038	0.000298967	0.000210501	0				20cm	850	1774	1997	0.000385617	0.000804805	0.000905973	0
		30cm	1	326	3	4.53667e-07	0.000147895	1.361e-06	0				30cm	4	1	3721	1.81467e-06	4.53667e-07	0.00168809	0				30cm	1	1	16	4.53667e-07	4.53667e-07	7.25867e-06	0				30cm	3	1	1	1.361e-06	4.53667e-07	4.53667e-07	0
	vertical	10cm	1727406	1457272	1294185	0.783667	0.661116	0.587129	0.6773			vertical	10cm	2094028	2180760	2178400	0.949991	0.989339	0.988268	0.9759			vertical	10cm	881503	664972	744312	0.399909	0.301676	0.33767	0.3464			vertical	10cm	1025183	917668	877453	0.465092	0.416316	0.398071	0.4265
		20cm	7362	6791	6911	0.0033399	0.00308085	0.00313529	0.0032				20cm	47185	37396	43830	0.0214063	0.0169653	0.0198842	0.0194				20cm	6693	5082	8941	0.00303639	0.00230554	0.00405624	0.0031				20cm	12235	11029	12601	0.00555062	0.00500349	0.00571666	0.0054
		30cm	3	70	1	1.361e-06	3.17567e-05	4.53667e-07	0				30cm	1	28	27	4.53667e-07	1.27027e-05	1.2249e-05	0				30cm	3	1	4	1.361e-06	4.53667e-07	1.81467e-06	0				30cm	19	3	1	8.61967e-06	1.361e-06	4.53667e-07	0
